# Supplementary material for: Considerations for Using Neuroblastoma Cell Lines to Examine the Roles of Iron and Ferroptosis in Neurodegeneration
Source: Cells. 2024 Sep 13;13(18):1541. doi: 10.3390/cells13181541 (PMC11430288; doi:10.3390/cells13181541)
Supplement: Supplementary file 1 [file cells-13-01541-s001.zip]

Archive with 1 entries (1 files):
- cells-3186885-supplementary.pdf
